# Supplementary material for: Thirtieth Anniversary of the Discovery of Laxaphycins. Intriguing Peptides Keeping a Part of Their Mystery
Source: Mar Drugs. 2021 Aug 24;19(9):473. doi: 10.3390/md19090473 (PMC8471579; doi:10.3390/md19090473)
Supplement: Supplementary file 1 [file marinedrugs-19-00473-s001.zip]

Archive with 1 entries (1 files):
- marinedrugs-1339562-supplementary.pdf
